# Supplementary material for: Transcription Factor Activity Inference in Systemic Lupus Erythematosus
Source: Life (Basel). 2021 Apr 1;11(4):299. doi: 10.3390/life11040299 (PMC8065841; doi:10.3390/life11040299)
Supplement: Supplementary file 1 [file life-11-00299-s001.zip]

Archive with 3 entries (3 files):
- Supplementary_Figure_1.pdf
- Supplementary_Figure_2.pdf
- Supplementary_Figure_3.pdf
